# Supplementary material for: Genomic epidemiology of Delta SARS-CoV-2 during transition from elimination to suppression in Aotearoa New Zealand
Source: Nat Commun. 2022 Jul 12;13:4035. doi: 10.1038/s41467-022-31784-5 (PMC9274967; doi:10.1038/s41467-022-31784-5)
Supplement: Supplementary file 4 — Supplementary Data 1 [file 41467_2022_31784_MOESM4_ESM.xlsx]

## Sheet: supp_1_ncbi
NCBI.Genbank.Accession	Date.Sampled	Region	Age
ON669306	2021-11-07	Auckland	16
ON669307	2021-11-25	Waitemata	59
ON669308	2021-11-25	Waitemata	69
ON669309	2021-11-30	Counties Manukau	34
ON669310	2021-08-31	Counties Manukau	12
ON669311	2021-09-02	Counties Manukau	33
ON669312	2021-09-02	Counties Manukau	47
ON669313	2021-10-05	Counties Manukau	20
ON669314	2021-10-15	Counties Manukau	4
ON669315	2021-11-19	Capital and Coast	74
ON669316	2021-12-01	Nelson Marlborough	22
ON669317	2021-10-28	Counties Manukau	16
ON669318	2021-08-27	Counties Manukau	62
ON669319	2021-09-07	Counties Manukau	5
ON669320	2021-10-02	Auckland	11
ON669321	2021-10-11	Waitemata	13
ON669322	2021-10-12	Auckland	40
ON669323	2021-10-12	Auckland	27
ON669324	2021-10-12	Counties Manukau	8
ON669325	2021-10-15	Auckland	64
ON669326	2021-10-30	Waitemata	72
ON669327	2021-11-04	Counties Manukau	29
ON669328	2021-11-04	Waitemata	40
ON669329	2021-11-04	Waitemata	4
ON669330	2021-11-09	Waikato	16
ON669331	2021-11-11	Waitemata	58
ON669332	2021-11-10	Waikato	19
ON669333	2021-11-11	Waikato	10
ON669334	2021-11-15	Waikato	8
ON669335	2021-11-16	Waikato	20
ON669336	2021-11-18	Waikato	50
ON669337	2021-11-18	Waikato	21
ON669338	2021-11-19	Waikato	19
ON669339	2021-10-31	Waikato	53
ON669340	2021-11-03	Waitemata	1
ON669341	2021-10-17	Counties Manukau	15
ON669342	2021-10-22	Waitemata	68
ON669343	2021-10-16	Auckland	24
ON669344	2021-08-21	Auckland	45
ON669345	2021-08-23	Counties Manukau	20
ON669346	2021-08-23	Counties Manukau	14
ON669347	2021-08-23	Counties Manukau	13
ON669348	2021-08-23	Counties Manukau	6
ON669349	2021-08-24	Auckland	17
ON669350	2021-08-23	Waitemata	22
ON669351	2021-08-24	Auckland	45
ON669352	2021-08-24	Waitemata	53
ON669353	2021-08-24	Counties Manukau	31
ON669354	2021-08-25	Auckland	10
ON669355	2021-08-25	Auckland	55
ON669356	2021-08-25	Counties Manukau	51
ON669357	2021-08-24	Counties Manukau	38
ON669358	2021-08-25	Auckland	20
ON669359	2021-08-25	Waitemata	45
ON669360	2021-08-25	Auckland	27
ON669361	2021-08-26	Waitemata	56
ON669362	2021-08-25	Counties Manukau	11
ON669363	2021-08-23	Waitemata	31
ON669364	2021-08-26	Counties Manukau	47
ON669365	2021-08-26	Auckland	19
ON669366	2021-08-26	Waitemata	20
ON669367	2021-08-27	Auckland	30
ON669368	2021-08-27	Counties Manukau	16
ON669369	2021-08-27	Counties Manukau	NA
ON669370	2021-08-27	Waitemata	23
ON669371	2021-08-27	Waitemata	41
ON669372	2021-08-24	Auckland	45
ON669373	2021-08-27	Auckland	18
ON669374	2021-08-28	Waitemata	19
ON669375	2021-08-28	Counties Manukau	17
ON669376	2021-08-28	Counties Manukau	16
ON669377	2021-08-28	Counties Manukau	21
ON669378	2021-08-28	Counties Manukau	11
ON669379	2021-08-27	Counties Manukau	16
ON669380	2021-08-28	Counties Manukau	35
ON669381	2021-08-26	Counties Manukau	60
ON669382	2021-10-08	Waitemata	52
ON669383	2021-10-08	Counties Manukau	9
ON669384	2021-10-08	Counties Manukau	5
ON669385	2021-10-07	Waitemata	24
ON669386	2021-10-08	Counties Manukau	5
ON669387	2021-10-08	Auckland	27
ON669388	2021-10-08	Auckland	28
ON669389	2021-10-08	Counties Manukau	31
ON669390	2021-10-08	Waitemata	9
ON669391	2021-10-12	Counties Manukau	10
ON669392	2021-10-13	Counties Manukau	49
ON669393	2021-10-13	Counties Manukau	48
ON669394	2021-10-14	Counties Manukau	51
ON669395	2021-10-14	Waitemata	23
ON669396	2021-10-14	Waitemata	45
ON669397	2021-10-14	Counties Manukau	47
ON669398	2021-10-16	Waitemata	31
ON669399	2021-10-16	Auckland	39
ON669400	2021-10-16	Counties Manukau	34
ON669401	2021-10-15	Counties Manukau	68
ON669402	2021-10-15	Auckland	72
ON669403	2021-10-18	Counties Manukau	33
ON669404	2021-10-18	Counties Manukau	4
ON669405	2021-10-18	Counties Manukau	41
ON669406	2021-10-18	Counties Manukau	65
ON669407	2021-10-18	Counties Manukau	22
ON669408	2021-10-18	Waitemata	41
ON669409	2021-10-19	Waitemata	27
ON669410	2021-10-18	Waitemata	10
ON669411	2021-10-18	Counties Manukau	76
ON669412	2021-10-18	Waitemata	71
ON669413	2021-10-19	Waitemata	25
ON669414	2021-10-19	Auckland	43
ON669415	2021-10-19	Auckland	34
ON669416	2021-10-18	Waitemata	14
ON669417	2021-10-19	Auckland	33
ON669418	2021-10-19	Counties Manukau	1
ON669419	2021-10-19	Counties Manukau	21
ON669420	2021-10-19	Waitemata	32
ON669421	2021-10-19	Waitemata	7
ON669422	2021-10-19	Auckland	27
ON669423	2021-10-19	Waitemata	27
ON669424	2021-10-19	Waitemata	30
ON669425	2021-10-19	Counties Manukau	8
ON669426	2021-10-19	Auckland	50
ON669427	2021-10-19	Waitemata	42
ON669428	2021-10-20	Counties Manukau	34
ON669429	2021-10-20	Auckland	2
ON669430	2021-10-20	Auckland	31
ON669431	2021-10-20	Auckland	28
ON669432	2021-10-20	Counties Manukau	1
ON669433	2021-10-20	Auckland	56
ON669434	2021-10-20	Auckland	29
ON669435	2021-10-20	Waitemata	21
ON669436	2021-10-20	Counties Manukau	12
ON669437	2021-10-20	Auckland	29
ON669438	2021-10-20	Waitemata	73
ON669439	2021-10-20	Waitemata	24
ON669440	2021-10-20	Waitemata	59
ON669441	2021-10-20	Waitemata	29
ON669442	2021-10-20	Waitemata	44
ON669443	2021-10-20	Waitemata	14
ON669444	2021-10-20	Waitemata	34
ON669445	2021-10-20	Waitemata	39
ON669446	2021-10-20	Counties Manukau	31
ON669447	2021-10-20	Waitemata	10
ON669448	2021-10-21	Counties Manukau	3
ON669449	2021-10-20	Counties Manukau	39
ON669450	2021-10-20	Auckland	29
ON669451	2021-10-21	Counties Manukau	29
ON669452	2021-10-21	Waitemata	45
ON669453	2021-10-21	Counties Manukau	10
ON669454	2021-10-21	Counties Manukau	14
ON669455	2021-10-21	Auckland	37
ON669456	2021-10-21	Counties Manukau	41
ON669457	2021-10-21	Auckland	25
ON669458	2021-10-21	Auckland	43
ON669459	2021-10-21	Auckland	2
ON669460	2021-10-21	Waitemata	23
ON669461	2021-10-21	Counties Manukau	50
ON669462	2021-10-21	Counties Manukau	21
ON669463	2021-10-19	Auckland	24
ON669464	2021-10-21	Counties Manukau	24
ON669465	2021-10-21	Counties Manukau	53
ON669466	2021-10-21	Counties Manukau	28
ON669467	2021-10-21	Waitemata	28
ON669468	2021-10-21	Auckland	39
ON669469	2021-10-22	Nelson Marlborough	22
ON669470	2021-10-23	Counties Manukau	21
ON669471	2021-10-23	Counties Manukau	43
ON669472	2021-10-23	Counties Manukau	11
ON669473	2021-10-23	Counties Manukau	18
ON669474	2021-10-23	Waitemata	35
ON669475	2021-10-23	Counties Manukau	9
ON669476	2021-10-23	Counties Manukau	36
ON669477	2021-10-25	Counties Manukau	25
ON669478	2021-10-25	Waitemata	46
ON669479	2021-10-24	Waitemata	51
ON669480	2021-10-25	Counties Manukau	56
ON669481	2021-10-25	Counties Manukau	35
ON669482	2021-10-25	Counties Manukau	41
ON669483	2021-10-24	Auckland	6
ON669484	2021-10-25	Waitemata	58
ON669485	2021-10-25	Counties Manukau	46
ON669486	2021-10-24	Auckland	34
ON669487	2021-10-25	Waitemata	23
ON669488	2021-10-24	Waitemata	26
ON669489	2021-10-25	Auckland	36
ON669490	2021-10-24	Waitemata	9
ON669491	2021-10-25	Waitemata	50
ON669492	2021-10-24	Waitemata	39
ON669493	2021-10-24	Auckland	57
ON669494	2021-10-21	Auckland	34
ON669495	2021-10-24	Auckland	42
ON669496	2021-10-24	Waitemata	50
ON669497	2021-10-23	Auckland	50
ON669498	2021-10-24	Auckland	25
ON669499	2021-10-24	Counties Manukau	19
ON669500	2021-10-24	Counties Manukau	3
ON669501	2021-10-23	Counties Manukau	1
ON669502	2021-10-23	Counties Manukau	2
ON669503	2021-10-23	Waitemata	25
ON669504	2021-10-18	Auckland	25
ON669505	2021-10-18	Counties Manukau	28
ON669506	2021-10-18	Waitemata	30
ON669507	2021-10-18	Waitemata	35
ON669508	2021-10-22	Waitemata	9
ON669509	2021-10-22	Waitemata	50
ON669510	2021-10-22	Counties Manukau	40
ON669511	2021-10-22	Counties Manukau	17
ON669512	2021-10-27	Canterbury	45
ON669513	2021-10-27	Canterbury	51
ON669514	2021-10-29	Canterbury	49
ON669515	2021-10-29	Canterbury	56
ON669516	2021-10-23	Waitemata	35
ON669517	2021-10-23	Auckland	31
ON669518	2021-10-21	Counties Manukau	26
ON669519	2021-10-23	Waitemata	29
ON669520	2021-10-23	Counties Manukau	53
ON669521	2021-10-23	Auckland	38
ON669522	2021-10-23	Auckland	49
ON669523	2021-10-26	Auckland	36
ON669524	2021-10-26	Counties Manukau	28
ON669525	2021-10-26	Waitemata	7
ON669526	2021-10-26	Counties Manukau	16
ON669527	2021-10-27	Counties Manukau	90
ON669528	2021-10-27	Counties Manukau	57
ON669529	2021-10-28	Counties Manukau	25
ON669530	2021-10-28	Counties Manukau	31
ON669531	2021-10-28	Auckland	29
ON669532	2021-10-29	Auckland	53
ON669533	2021-10-28	Auckland	68
ON669534	2021-10-29	Canterbury	50
ON669535	2021-10-30	Counties Manukau	37
ON669536	2021-10-30	Auckland	11
ON669537	2021-10-30	Counties Manukau	2
ON669538	2021-10-30	Auckland	31
ON669539	2021-10-29	Counties Manukau	15
ON669540	2021-10-29	Counties Manukau	26
ON669541	2021-10-28	Waitemata	5
ON669542	2021-10-28	Waitemata	1
ON669543	2021-10-29	Waitemata	5
ON669544	2021-10-29	Auckland	35
ON669545	2021-10-27	Auckland	24
ON669546	2021-10-27	Waitemata	50
ON669547	2021-10-27	Waitemata	48
ON669548	2021-10-28	Waitemata	22
ON669549	2021-10-24	Auckland	35
ON669550	2021-10-28	Auckland	50
ON669551	2021-10-28	Counties Manukau	41
ON669552	2021-10-28	Waitemata	1
ON669553	2021-11-01	Waitemata	24
ON669554	2021-10-29	Counties Manukau	36
ON669555	2021-10-28	Waitemata	24
ON669556	2021-10-28	Auckland	43
ON669557	2021-10-29	Counties Manukau	1
ON669558	2021-10-29	Waitemata	53
ON669559	2021-10-29	Counties Manukau	22
ON669560	2021-10-29	Auckland	33
ON669561	2021-10-31	Waitemata	39
ON669562	2021-10-31	Waitemata	41
ON669563	2021-10-29	Waitemata	23
ON669564	2021-11-01	Auckland	28
ON669565	2021-11-01	Waitemata	58
ON669566	2021-10-24	Counties Manukau	16
ON669567	2021-11-01	Counties Manukau	13
ON669568	2021-11-01	Waitemata	25
ON669569	2021-10-31	Counties Manukau	7
ON669570	2021-10-31	Counties Manukau	13
ON669571	2021-10-31	Auckland	36
ON669572	2021-10-31	Auckland	34
ON669573	2021-10-31	Auckland	23
ON669574	2021-10-29	Counties Manukau	39
ON669575	2021-10-30	Counties Manukau	11
ON669576	2021-10-29	Auckland	9
ON669577	2021-10-29	Auckland	1
ON669578	2021-10-29	Auckland	42
ON669579	2021-10-29	Waitemata	26
ON669580	2021-10-31	Counties Manukau	10
ON669581	2021-10-31	Counties Manukau	39
ON669582	2021-11-01	Counties Manukau	57
ON669583	2021-11-02	Waitemata	6
ON669584	2021-11-02	Counties Manukau	20
ON669585	2021-11-02	Waitemata	24
ON669586	2021-11-02	Waitemata	45
ON669587	2021-11-02	Waitemata	44
ON669588	2021-11-02	Waitemata	30
ON669589	2021-11-02	Auckland	17
ON669590	2021-11-02	Waitemata	32
ON669591	2021-11-01	Waitemata	39
ON669592	2021-11-02	Counties Manukau	25
ON669593	2021-11-03	Auckland	63
ON669594	2021-11-02	Auckland	5
ON669595	2021-11-03	Auckland	43
ON669596	2021-11-02	Counties Manukau	49
ON669597	2021-11-02	Counties Manukau	22
ON669598	2021-11-02	Auckland	35
ON669599	2021-11-02	Counties Manukau	39
ON669600	2021-11-02	Counties Manukau	3
ON669601	2021-11-02	Auckland	46
ON669602	2021-11-03	Waitemata	52
ON669603	2021-11-02	Counties Manukau	26
ON669604	2021-10-28	Auckland	56
ON669605	2021-11-02	Counties Manukau	11
ON669606	2021-11-02	Waitemata	36
ON669607	2021-11-02	Counties Manukau	51
ON669608	2021-11-02	Auckland	38
ON669609	2021-11-04	Counties Manukau	26
ON669610	2021-11-03	Auckland	39
ON669611	2021-11-03	Auckland	25
ON669612	2021-11-03	Auckland	44
ON669613	2021-11-03	Counties Manukau	23
ON669614	2021-11-03	Auckland	53
ON669615	2021-11-03	Waitemata	41
ON669616	2021-11-03	Auckland	45
ON669617	2021-11-03	Auckland	3
ON669618	2021-11-03	Auckland	39
ON669619	2021-11-03	Counties Manukau	24
ON669620	2021-11-03	Counties Manukau	9
ON669621	2021-11-03	Counties Manukau	37
ON669622	2021-11-03	Counties Manukau	33
ON669623	2021-11-03	Counties Manukau	1
ON669624	2021-11-03	Waitemata	48
ON669625	2021-11-03	Counties Manukau	41
ON669626	2021-11-04	Waitemata	49
ON669627	2021-11-04	Waitemata	33
ON669628	2021-11-04	Waitemata	34
ON669629	2021-11-04	Waitemata	36
ON669630	2021-11-04	Counties Manukau	49
ON669631	2021-11-04	Waitemata	25
ON669632	2021-11-04	Counties Manukau	3
ON669633	2021-11-04	Waitemata	55
ON669634	2021-11-04	Waitemata	93
ON669635	2021-11-04	Auckland	1
ON669636	2021-11-04	Auckland	44
ON669637	2021-11-04	Auckland	22
ON669638	2021-11-06	Auckland	17
ON669639	2021-11-06	Waitemata	21
ON669640	2021-11-06	Counties Manukau	32
ON669641	2021-11-06	Counties Manukau	45
ON669642	2021-11-06	Counties Manukau	7
ON669643	2021-11-06	Counties Manukau	36
ON669644	2021-11-06	Auckland	38
ON669645	2021-11-06	Counties Manukau	33
ON669646	2021-11-06	Counties Manukau	5
ON669647	2021-11-06	Waitemata	27
ON669648	2021-11-06	Waitemata	36
ON669649	2021-11-03	Waitemata	49
ON669650	2021-11-03	Auckland	24
ON669651	2021-11-03	Counties Manukau	22
ON669652	2021-11-04	Counties Manukau	57
ON669653	2021-11-04	Auckland	39
ON669654	2021-11-04	Counties Manukau	7
ON669655	2021-11-04	Counties Manukau	32
ON669656	2021-11-07	Counties Manukau	18
ON669657	2021-11-07	Auckland	52
ON669658	2021-11-07	Counties Manukau	29
ON669659	2021-11-08	Auckland	23
ON669660	2021-11-06	Counties Manukau	4
ON669661	2021-11-06	Counties Manukau	55
ON669662	2021-11-06	Counties Manukau	26
ON669663	2021-11-06	Auckland	27
ON669664	2021-11-06	Auckland	50
ON669665	2021-11-06	Counties Manukau	27
ON669666	2021-11-06	Counties Manukau	3
ON669667	2021-11-06	Auckland	25
ON669668	2021-11-09	Counties Manukau	53
ON669669	2021-11-09	Auckland	49
ON669670	2021-11-09	Auckland	7
ON669671	2021-11-09	Waitemata	11
ON669672	2021-11-09	Counties Manukau	71
ON669673	2021-11-09	Counties Manukau	46
ON669674	2021-11-09	Auckland	54
ON669675	2021-11-09	Auckland	55
ON669676	2021-11-09	Waitemata	60
ON669677	2021-11-09	Counties Manukau	19
ON669678	2021-11-09	Auckland	41
ON669679	2021-11-09	Counties Manukau	17
ON669680	2021-11-09	Auckland	38
ON669681	2021-11-09	Auckland	33
ON669682	2021-11-09	Counties Manukau	28
ON669683	2021-11-09	Counties Manukau	61
ON669684	2021-11-10	Auckland	12
ON669685	2021-11-10	Counties Manukau	40
ON669686	2021-11-10	Counties Manukau	20
ON669687	2021-11-10	Auckland	54
ON669688	2021-11-10	Auckland	11
ON669689	2021-11-10	Waitemata	8
ON669690	2021-11-10	Auckland	75
ON669691	2021-11-09	Auckland	44
ON669692	2021-11-11	Counties Manukau	14
ON669693	2021-11-11	Auckland	44
ON669694	2021-11-11	Waitemata	28
ON669695	2021-11-09	Counties Manukau	24
ON669696	2021-11-09	Auckland	62
ON669697	2021-11-09	Auckland	35
ON669698	2021-11-09	Counties Manukau	17
ON669699	2021-11-09	Waitemata	4
ON669700	2021-11-09	Counties Manukau	41
ON669701	2021-11-09	Waitemata	NA
ON669702	2021-11-09	Counties Manukau	31
ON669703	2021-11-09	Counties Manukau	37
ON669704	2021-11-10	Counties Manukau	39
ON669705	2021-11-10	Waitemata	3
ON669706	2021-11-10	Counties Manukau	26
ON669707	2021-11-10	Counties Manukau	50
ON669708	2021-11-10	Waitemata	76
ON669709	2021-11-10	Counties Manukau	22
ON669710	2021-11-08	Auckland	32
ON669711	2021-11-10	Counties Manukau	29
ON669712	2021-11-10	Counties Manukau	23
ON669713	2021-11-11	Auckland	6
ON669714	2021-11-11	Auckland	27
ON669715	2021-11-11	Counties Manukau	34
ON669716	2021-11-11	Counties Manukau	22
ON669717	2021-11-11	Counties Manukau	16
ON669718	2021-11-11	Counties Manukau	24
ON669719	2021-11-11	Counties Manukau	26
ON669720	2021-11-12	Counties Manukau	33
ON669721	2021-11-11	Counties Manukau	26
ON669722	2021-11-11	Counties Manukau	45
ON669723	2021-11-12	Counties Manukau	29
ON669724	2021-11-12	Counties Manukau	30
ON669725	2021-11-12	Auckland	44
ON669726	2021-11-12	Auckland	23
ON669727	2021-11-11	Auckland	39
ON669728	2021-11-11	Northland	21
ON669729	2021-11-11	Auckland	22
ON669730	2021-11-11	Counties Manukau	40
ON669731	2021-11-11	Counties Manukau	39
ON669732	2021-11-11	Auckland	32
ON669733	2021-11-11	Counties Manukau	21
ON669734	2021-11-11	Counties Manukau	27
ON669735	2021-11-11	Waitemata	21
ON669736	2021-11-11	Auckland	20
ON669737	2021-11-11	Counties Manukau	9
ON669738	2021-11-11	Auckland	58
ON669739	2021-11-11	Waitemata	42
ON669740	2021-11-11	Counties Manukau	26
ON669741	2021-11-16	Auckland	25
ON669742	2021-11-16	Counties Manukau	32
ON669743	2021-11-16	Counties Manukau	6
ON669744	2021-11-16	Auckland	6
ON669745	2021-11-16	Counties Manukau	22
ON669746	2021-11-16	Counties Manukau	2
ON669747	2021-11-16	Waitemata	46
ON669748	2021-11-14	Counties Manukau	22
ON669749	2021-11-14	Counties Manukau	17
ON669750	2021-11-14	Counties Manukau	19
ON669751	2021-11-07	Auckland	18
ON669752	2021-11-14	Counties Manukau	37
ON669753	2021-11-11	Waitemata	35
ON669754	2021-11-11	Auckland	16
ON669755	2021-11-11	Auckland	16
ON669756	2021-11-11	Counties Manukau	50
ON669757	2021-11-13	Counties Manukau	72
ON669758	2021-11-14	Counties Manukau	20
ON669759	2021-11-16	Canterbury	36
ON669760	2021-11-15	Counties Manukau	23
ON669761	2021-11-15	Auckland	52
ON669762	2021-11-16	Counties Manukau	25
ON669763	2021-11-16	Counties Manukau	18
ON669764	2021-11-16	Auckland	3
ON669765	2021-11-15	Auckland	41
ON669766	2021-11-16	Counties Manukau	19
ON669767	2021-11-16	Waitemata	40
ON669768	2021-11-15	Counties Manukau	27
ON669769	2021-11-12	Counties Manukau	25
ON669770	2021-11-12	Auckland	37
ON669771	2021-11-12	Counties Manukau	27
ON669772	2021-11-15	Counties Manukau	43
ON669773	2021-11-16	Counties Manukau	34
ON669774	2021-11-17	Counties Manukau	44
ON669775	2021-11-16	Counties Manukau	4
ON669776	2021-11-16	Counties Manukau	47
ON669777	2021-11-16	Counties Manukau	9
ON669778	2021-11-15	Counties Manukau	33
ON669779	2021-11-15	Counties Manukau	15
ON669780	2021-11-15	Auckland	6
ON669781	2021-11-17	Waitemata	4
ON669782	2021-11-18	Counties Manukau	30
ON669783	2021-11-17	Counties Manukau	2
ON669784	2021-11-18	Auckland	34
ON669785	2021-11-17	Waitemata	11
ON669786	2021-11-17	Counties Manukau	4
ON669787	2021-11-17	Counties Manukau	19
ON669788	2021-11-17	Auckland	31
ON669789	2021-11-17	Waitemata	51
ON669790	2021-11-17	Counties Manukau	26
ON669791	2021-11-17	Auckland	15
ON669792	2021-11-17	Auckland	27
ON669793	2021-11-17	Counties Manukau	70
ON669794	2021-11-17	Counties Manukau	18
ON669795	2021-11-17	Counties Manukau	44
ON669796	2021-11-17	Counties Manukau	30
ON669797	2021-11-17	Counties Manukau	56
ON669798	2021-11-17	Counties Manukau	54
ON669799	2021-11-17	Counties Manukau	58
ON669800	2021-11-17	Counties Manukau	10
ON669801	2021-11-17	Counties Manukau	50
ON669802	2021-11-19	Counties Manukau	8
ON669803	2021-11-19	Auckland	19
ON669804	2021-11-19	Counties Manukau	11
ON669805	2021-11-19	Counties Manukau	18
ON669806	2021-11-19	Waitemata	9
ON669807	2021-11-19	Auckland	34
ON669808	2021-11-20	Counties Manukau	69
ON669809	2021-11-19	Waitemata	43
ON669810	2021-11-18	Counties Manukau	49
ON669811	2021-11-18	Waitemata	18
ON669812	2021-11-18	Waitemata	5
ON669813	2021-11-18	Counties Manukau	3
ON669814	2021-11-18	Auckland	29
ON669815	2021-11-18	Waitemata	31
ON669816	2021-11-19	Counties Manukau	26
ON669817	2021-11-18	Counties Manukau	35
ON669818	2021-11-16	Counties Manukau	51
ON669819	2021-11-21	Counties Manukau	32
ON669820	2021-11-21	Waitemata	23
ON669821	2021-11-21	Counties Manukau	43
ON669822	2021-11-20	Counties Manukau	6
ON669823	2021-11-20	Waitemata	5
ON669824	2021-11-18	Auckland	16
ON669825	2021-11-19	Canterbury	36
ON669826	2021-11-21	Auckland	33
ON669827	2021-11-19	Auckland	64
ON669828	2021-11-20	Auckland	1
ON669829	2021-11-14	Counties Manukau	24
ON669830	2021-11-16	Counties Manukau	29
ON669831	2021-11-20	Auckland	22
ON669832	2021-11-19	Counties Manukau	11
ON669833	2021-11-18	Waitemata	23
ON669834	2021-11-20	Waitemata	1
ON669835	2021-11-20	Counties Manukau	6
ON669836	2021-11-20	Counties Manukau	56
ON669837	2021-11-19	Counties Manukau	11
ON669838	2021-11-19	Counties Manukau	38
ON669839	2021-11-20	Auckland	10
ON669840	2021-11-18	Counties Manukau	78
ON669841	2021-11-20	Counties Manukau	32
ON669842	2021-11-20	Counties Manukau	50
ON669843	2021-11-19	Auckland	21
ON669844	2021-11-20	Counties Manukau	3
ON669845	2021-11-18	Auckland	57
ON669846	2021-11-23	Auckland	29
ON669847	2021-11-23	Counties Manukau	34
ON669848	2021-11-23	Counties Manukau	7
ON669849	2021-11-23	Auckland	6
ON669850	2021-11-23	Waitemata	53
ON669851	2021-11-23	Counties Manukau	34
ON669852	2021-11-23	Counties Manukau	24
ON669853	2021-11-23	Auckland	51
ON669854	2021-11-16	Counties Manukau	19
ON669855	2021-11-23	Counties Manukau	20
ON669856	2021-11-23	Counties Manukau	3
ON669857	2021-11-24	Counties Manukau	16
ON669858	2021-11-24	Counties Manukau	17
ON669859	2021-11-23	Auckland	43
ON669860	2021-11-23	Auckland	22
ON669861	2021-11-23	Auckland	37
ON669862	2021-11-23	Counties Manukau	14
ON669863	2021-11-23	Waitemata	3
ON669864	2021-11-23	Waitemata	43
ON669865	2021-11-23	Counties Manukau	26
ON669866	2021-11-24	Counties Manukau	29
ON669867	2021-11-17	Counties Manukau	24
ON669868	2021-11-24	Counties Manukau	48
ON669869	2021-11-24	Counties Manukau	3
ON669870	2021-11-24	Counties Manukau	25
ON669871	2021-11-24	Counties Manukau	69
ON669872	2021-11-24	Waitemata	40
ON669873	2021-11-24	Counties Manukau	40
ON669874	2021-11-24	Counties Manukau	24
ON669875	2021-11-24	Waitemata	11
ON669876	2021-11-25	Counties Manukau	78
ON669877	2021-11-25	Waitemata	11
ON669878	2021-11-25	Waitemata	13
ON669879	2021-11-24	Auckland	37
ON669880	2021-11-24	Counties Manukau	1
ON669881	2021-11-24	Counties Manukau	36
ON669882	2021-11-24	Waitemata	23
ON669883	2021-11-24	Counties Manukau	3
ON669884	2021-11-25	Counties Manukau	9
ON669885	2021-11-24	Counties Manukau	3
ON669886	2021-11-25	Counties Manukau	32
ON669887	2021-11-25	Waitemata	28
ON669888	2021-11-25	Waitemata	33
ON669889	2021-11-25	Auckland	29
ON669890	2021-11-25	Auckland	36
ON669891	2021-11-25	Auckland	43
ON669892	2021-11-25	Counties Manukau	32
ON669893	2021-11-25	Auckland	32
ON669894	2021-11-25	Auckland	1
ON669895	2021-11-23	Auckland	1
ON669896	2021-11-25	Waitemata	30
ON669897	2021-11-26	Auckland	24
ON669898	2021-11-24	Auckland	41
ON669899	2021-11-24	Waitemata	37
ON669900	2021-11-24	Auckland	35
ON669901	2021-11-20	Auckland	27
ON669902	2021-11-25	Auckland	4
ON669903	2021-11-26	Auckland	25
ON669904	2021-11-26	Auckland	41
ON669905	2021-11-26	Auckland	1
ON669906	2021-11-26	Auckland	11
ON669907	2021-11-26	Auckland	NA
ON669908	2021-11-27	Auckland	27
ON669909	2021-11-28	Auckland	28
ON669910	2021-11-25	Waitemata	16
ON669911	2021-11-28	Auckland	10
ON669912	2021-11-29	Auckland	23
ON669913	2021-11-29	Auckland	64
ON669914	2021-11-29	Counties Manukau	10
ON669915	2021-11-29	Auckland	32
ON669916	2021-11-26	Counties Manukau	12
ON669917	2021-11-27	Auckland	54
ON669918	2021-11-27	Auckland	10
ON669919	2021-11-27	Counties Manukau	26
ON669920	2021-11-25	Waitemata	3
ON669921	2021-11-26	Auckland	26
ON669922	2021-11-27	Counties Manukau	32
ON669923	2021-11-26	Waitemata	61
ON669924	2021-11-26	Waitemata	8
ON669925	2021-11-26	Auckland	49
ON669926	2021-11-27	Counties Manukau	4
ON669927	2021-11-26	Waitemata	73
ON669928	2021-11-27	Counties Manukau	51
ON669929	2021-11-27	Waitemata	6
ON669930	2021-11-27	Counties Manukau	36
ON669931	2021-11-27	Auckland	49
ON669932	2021-11-27	Counties Manukau	44
ON669933	2021-11-25	Auckland	35
ON669934	2021-11-30	Counties Manukau	4
ON669935	2021-11-30	Counties Manukau	76
ON669936	2021-11-30	Auckland	17
ON669937	2021-11-30	Counties Manukau	2
ON669938	2021-11-29	Counties Manukau	60
ON669939	2021-11-30	Counties Manukau	7
ON669940	2021-11-30	Counties Manukau	10
ON669941	2021-11-30	Auckland	26
ON669942	2021-11-30	Waitemata	28
ON669943	2021-11-30	Counties Manukau	17
ON669944	2021-12-01	Auckland	21
ON669945	2021-12-01	Auckland	29
ON669946	2021-12-01	Waitemata	49
ON669947	2021-08-20	Capital and Coast	24
ON669948	2021-08-20	Capital and Coast	54
ON669949	2021-08-20	Capital and Coast	18
ON669950	2021-08-20	Capital and Coast	21
ON669951	2021-08-21	Capital and Coast	53
ON669952	2021-08-21	Capital and Coast	51
ON669953	2021-08-22	Capital and Coast	22
ON669954	2021-08-22	Capital and Coast	16
ON669955	2021-08-22	Capital and Coast	27
ON669956	2021-08-22	Auckland	33
ON669957	2021-08-22	Counties Manukau	52
ON669958	2021-08-22	Counties Manukau	21
ON669959	2021-08-22	Counties Manukau	62
ON669960	2021-08-22	Auckland	32
ON669961	2021-08-21	Waitemata	33
ON669962	2021-08-22	Capital and Coast	60
ON669963	2021-08-22	Capital and Coast	20
ON669964	2021-08-23	Counties Manukau	57
ON669965	2021-08-24	Counties Manukau	24
ON669966	2021-08-24	Counties Manukau	24
ON669967	2021-08-24	Capital and Coast	26
ON669968	2021-08-25	Capital and Coast	52
ON669969	2021-08-25	Capital and Coast	75
ON669970	2021-08-26	Counties Manukau	27
ON669971	2021-08-27	Counties Manukau	26
ON669972	2021-08-26	Auckland	60
ON669973	2021-08-26	Counties Manukau	26
ON669974	2021-08-26	Counties Manukau	46
ON669975	2021-08-26	Counties Manukau	19
ON669976	2021-08-26	Counties Manukau	24
ON669977	2021-08-26	Counties Manukau	16
ON669978	2021-08-26	Counties Manukau	17
ON669979	2021-08-26	Counties Manukau	18
ON669980	2021-08-26	Counties Manukau	24
ON669981	2021-08-26	Counties Manukau	51
ON669982	2021-08-26	Counties Manukau	45
ON669983	2021-08-26	Auckland	19
ON669984	2021-08-26	Counties Manukau	13
ON669985	2021-08-26	Counties Manukau	23
ON669986	2021-08-26	Counties Manukau	3
ON669987	2021-08-26	Counties Manukau	17
ON669988	2021-08-26	Counties Manukau	53
ON669989	2021-08-27	Auckland	44
ON669990	2021-08-26	Counties Manukau	35
ON669991	2021-08-26	Counties Manukau	1
ON669992	2021-08-26	Auckland	52
ON669993	2021-08-27	Counties Manukau	15
ON669994	2021-08-27	Counties Manukau	19
ON669995	2021-08-27	Waitemata	50
ON669996	2021-08-27	Counties Manukau	34
ON669997	2021-08-27	Counties Manukau	3
ON669998	2021-08-28	Auckland	41
ON669999	2021-08-28	Waitemata	12
ON670000	2021-08-27	Waitemata	55
ON670001	2021-08-27	Waitemata	20
ON670002	2021-08-27	Waitemata	75
ON670003	2021-08-27	Auckland	55
ON670004	2021-08-28	Waitemata	43
ON670005	2021-08-28	Auckland	1
ON670006	2021-08-28	Waitemata	21
ON670007	2021-08-28	Waitemata	22
ON670008	2021-08-28	Waitemata	9
ON670009	2021-08-28	Waitemata	50
ON670010	2021-08-28	Waitemata	52
ON670011	2021-08-28	Counties Manukau	3
ON670012	2021-08-28	Counties Manukau	41
ON670013	2021-08-28	Counties Manukau	3
ON670014	2021-08-28	Counties Manukau	25
ON670015	2021-08-28	Counties Manukau	24
ON670016	2021-08-28	Waitemata	18
ON670017	2021-08-28	Capital and Coast	12
ON670018	2021-08-29	Counties Manukau	38
ON670019	2021-08-29	Counties Manukau	12
ON670020	2021-08-29	Waitemata	59
ON670021	2021-08-29	Counties Manukau	18
ON670022	2021-08-29	Counties Manukau	36
ON670023	2021-08-29	Counties Manukau	14
ON670024	2021-08-29	Counties Manukau	28
ON670025	2021-08-29	Counties Manukau	24
ON670026	2021-08-29	Auckland	40
ON670027	2021-08-29	Counties Manukau	36
ON670028	2021-08-29	Counties Manukau	13
ON670029	2021-08-29	Counties Manukau	10
ON670030	2021-08-29	Counties Manukau	3
ON670031	2021-08-29	Counties Manukau	27
ON670032	2021-08-29	Counties Manukau	28
ON670033	2021-08-29	Counties Manukau	18
ON670034	2021-08-29	Counties Manukau	51
ON670035	2021-08-29	Counties Manukau	16
ON670036	2021-08-29	Counties Manukau	37
ON670037	2021-08-29	Counties Manukau	43
ON670038	2021-08-29	Counties Manukau	4
ON670039	2021-08-29	Counties Manukau	2
ON670040	2021-08-29	Counties Manukau	8
ON670041	2021-08-29	Counties Manukau	8
ON670042	2021-08-29	Auckland	4
ON670043	2021-08-30	Auckland	75
ON670044	2021-08-30	Counties Manukau	18
ON670045	2021-08-30	Counties Manukau	20
ON670046	2021-08-30	Waitemata	17
ON670047	2021-08-30	Waitemata	6
ON670048	2021-08-30	Waitemata	21
ON670049	2021-08-30	Waitemata	24
ON670050	2021-08-30	Counties Manukau	50
ON670051	2021-08-30	Waitemata	18
ON670052	2021-08-30	Waitemata	20
ON670053	2021-08-31	Counties Manukau	27
ON670054	2021-08-31	Counties Manukau	24
ON670055	2021-08-31	Counties Manukau	8
ON670056	2021-08-31	Counties Manukau	25
ON670057	2021-08-31	Counties Manukau	17
ON670058	2021-08-31	Auckland	4
ON670059	2021-08-31	Counties Manukau	22
ON670060	2021-08-31	Counties Manukau	8
ON670061	2021-08-31	Counties Manukau	25
ON670062	2021-08-31	Counties Manukau	28
ON670063	2021-08-31	Counties Manukau	24
ON670064	2021-08-31	Counties Manukau	4
ON670065	2021-08-31	Waitemata	91
ON670066	2021-08-31	Counties Manukau	12
ON670067	2021-08-31	Counties Manukau	21
ON670068	2021-08-30	Counties Manukau	7
ON670069	2021-08-30	Counties Manukau	14
ON670070	2021-08-30	Counties Manukau	44
ON670071	2021-08-30	Counties Manukau	25
ON670072	2021-08-30	Auckland	21
ON670073	2021-08-30	Counties Manukau	29
ON670074	2021-08-30	Counties Manukau	54
ON670075	2021-08-31	Capital and Coast	13
ON670076	2021-09-01	Counties Manukau	28
ON670077	2021-09-01	Counties Manukau	8
ON670078	2021-09-01	Counties Manukau	22
ON670079	2021-09-01	Counties Manukau	6
ON670080	2021-09-01	Counties Manukau	7
ON670081	2021-09-01	Counties Manukau	17
ON670082	2021-09-01	Counties Manukau	46
ON670083	2021-09-01	Counties Manukau	10
ON670084	2021-09-01	Auckland	16
ON670085	2021-09-01	Counties Manukau	49
ON670086	2021-09-01	Counties Manukau	49
ON670087	2021-09-01	Counties Manukau	21
ON670088	2021-09-01	Counties Manukau	8
ON670089	2021-09-01	Counties Manukau	1
ON670090	2021-09-01	Counties Manukau	30
ON670091	2021-09-01	Counties Manukau	28
ON670092	2021-08-31	Counties Manukau	16
ON670093	2021-09-01	Counties Manukau	20
ON670094	2021-09-01	Counties Manukau	28
ON670095	2021-09-01	Waitemata	22
ON670096	2021-09-01	Counties Manukau	25
ON670097	2021-09-01	Counties Manukau	21
ON670098	2021-09-01	Counties Manukau	24
ON670099	2021-08-30	Auckland	74
ON670100	2021-09-02	Capital and Coast	11
ON670101	2021-08-31	Counties Manukau	53
ON670102	2021-09-02	Counties Manukau	3
ON670103	2021-09-02	Counties Manukau	24
ON670104	2021-09-02	Counties Manukau	10
ON670105	2021-09-02	Auckland	23
ON670106	2021-09-02	Counties Manukau	13
ON670107	2021-09-02	Auckland	43
ON670108	2021-09-02	Auckland	48
ON670109	2021-09-02	Counties Manukau	11
ON670110	2021-09-02	Counties Manukau	23
ON670111	2021-09-02	Auckland	7
ON670112	2021-09-13	Counties Manukau	1
ON670113	2021-09-12	Counties Manukau	17
ON670114	2021-09-13	Counties Manukau	1
ON670115	2021-09-12	Counties Manukau	47
ON670116	2021-09-13	Counties Manukau	22
ON670117	2021-09-13	Counties Manukau	27
ON670118	2021-09-11	Counties Manukau	7
ON670119	2021-09-12	Counties Manukau	19
ON670120	2021-09-14	Counties Manukau	23
ON670121	2021-08-30	Counties Manukau	56
ON670122	2021-09-14	Counties Manukau	15
ON670123	2021-09-14	Counties Manukau	18
ON670124	2021-09-15	Counties Manukau	11
ON670125	2021-09-15	Counties Manukau	23
ON670126	2021-09-14	Counties Manukau	13
ON670127	2021-09-15	Auckland	37
ON670128	2021-09-14	Auckland	18
ON670129	2021-09-14	Counties Manukau	20
ON670130	2021-09-14	Auckland	45
ON670131	2021-09-14	Counties Manukau	12
ON670132	2021-09-14	Counties Manukau	15
ON670133	2021-09-15	Counties Manukau	61
ON670134	2021-09-15	Counties Manukau	59
ON670135	2021-09-15	Counties Manukau	10
ON670136	2021-09-15	Counties Manukau	7
ON670137	2021-09-15	Counties Manukau	24
ON670138	2021-09-15	Counties Manukau	51
ON670139	2021-09-15	Counties Manukau	13
ON670140	2021-09-15	Counties Manukau	21
ON670141	2021-09-15	Counties Manukau	11
ON670142	2021-09-15	Counties Manukau	25
ON670143	2021-09-17	Counties Manukau	9
ON670144	2021-09-17	Counties Manukau	28
ON670145	2021-09-17	Counties Manukau	18
ON670146	2021-09-17	Counties Manukau	23
ON670147	2021-09-17	Counties Manukau	24
ON670148	2021-09-17	Counties Manukau	25
ON670149	2021-09-18	Counties Manukau	2
ON670150	2021-09-18	Counties Manukau	62
ON670151	2021-09-18	Counties Manukau	10
ON670152	2021-09-18	Counties Manukau	36
ON670153	2021-09-18	Counties Manukau	60
ON670154	2021-09-18	Counties Manukau	27
ON670155	2021-09-18	Counties Manukau	8
ON670156	2021-09-18	Counties Manukau	5
ON670157	2021-09-18	Counties Manukau	4
ON670158	2021-09-18	Counties Manukau	67
ON670159	2021-08-26	Counties Manukau	47
ON670160	2021-09-19	Counties Manukau	11
ON670161	2021-09-18	Counties Manukau	4
ON670162	2021-09-18	Counties Manukau	27
ON670163	2021-09-18	Counties Manukau	2
ON670164	2021-09-18	Counties Manukau	1
ON670165	2021-09-18	Counties Manukau	20
ON670166	2021-09-21	Counties Manukau	8
ON670167	2021-09-21	Counties Manukau	41
ON670168	2021-09-21	Counties Manukau	18
ON670169	2021-09-20	Auckland	74
ON670170	2021-09-20	Auckland	4
ON670171	2021-09-20	Counties Manukau	31
ON670172	2021-09-20	Counties Manukau	3
ON670173	2021-09-20	Counties Manukau	21
ON670174	2021-09-20	Counties Manukau	39
ON670175	2021-09-20	Counties Manukau	25
ON670176	2021-09-19	Counties Manukau	26
ON670177	2021-09-20	Counties Manukau	47
ON670178	2021-09-21	Counties Manukau	16
ON670179	2021-09-21	Counties Manukau	40
ON670180	2021-09-21	Auckland	6
ON670181	2021-09-21	Counties Manukau	8
ON670182	2021-09-21	Counties Manukau	11
ON670183	2021-09-21	Counties Manukau	40
ON670184	2021-09-21	Counties Manukau	16
ON670185	2021-09-21	Counties Manukau	6
ON670186	2021-09-21	Counties Manukau	44
ON670187	2021-09-21	Counties Manukau	29
ON670188	2021-09-21	Counties Manukau	14
ON670189	2021-09-21	Counties Manukau	18
ON670190	2021-09-21	Counties Manukau	3
ON670191	2021-09-21	Auckland	40
ON670192	2021-09-21	Auckland	43
ON670193	2021-09-21	Auckland	27
ON670194	2021-09-22	Auckland	21
ON670195	2021-09-17	Auckland	35
ON670196	2021-09-10	Counties Manukau	8
ON670197	2021-09-10	Waitemata	59
ON670198	2021-09-18	Auckland	22
ON670199	2021-09-10	Auckland	1
ON670200	2021-09-14	Auckland	35
ON670201	2021-09-22	Counties Manukau	26
ON670202	2021-09-21	Counties Manukau	8
ON670203	2021-09-22	Auckland	44
ON670204	2021-09-22	Counties Manukau	6
ON670205	2021-09-22	Counties Manukau	69
ON670206	2021-09-22	Counties Manukau	51
ON670207	2021-09-22	Counties Manukau	30
ON670208	2021-09-22	Auckland	13
ON670209	2021-09-22	Auckland	9
ON670210	2021-09-22	Auckland	3
ON670211	2021-09-22	Counties Manukau	24
ON670212	2021-09-22	Counties Manukau	4
ON670213	2021-09-23	Counties Manukau	53
ON670214	2021-09-28	Counties Manukau	26
ON670215	2021-09-28	Counties Manukau	6
ON670216	2021-09-28	Counties Manukau	3
ON670217	2021-09-28	Counties Manukau	7
ON670218	2021-09-28	Counties Manukau	1
ON670219	2021-09-28	Counties Manukau	50
ON670220	2021-09-28	Counties Manukau	39
ON670221	2021-09-28	Counties Manukau	8
ON670222	2021-09-28	Counties Manukau	4
ON670223	2021-09-28	Counties Manukau	14
ON670224	2021-09-28	Auckland	18
ON670225	2021-09-27	Counties Manukau	34
ON670226	2021-09-28	Counties Manukau	5
ON670227	2021-09-28	Counties Manukau	20
ON670228	2021-09-28	Counties Manukau	9
ON670229	2021-09-28	Auckland	25
ON670230	2021-09-28	Counties Manukau	5
ON670231	2021-09-29	Counties Manukau	14
ON670232	2021-09-29	Counties Manukau	20
ON670233	2021-09-29	Counties Manukau	23
ON670234	2021-09-29	Counties Manukau	91
ON670235	2021-09-29	Counties Manukau	44
ON670236	2021-09-29	Counties Manukau	20
ON670237	2021-09-29	Counties Manukau	18
ON670238	2021-09-29	Counties Manukau	16
ON670239	2021-09-29	Counties Manukau	17
ON670240	2021-09-29	Counties Manukau	8
ON670241	2021-09-29	Counties Manukau	9
ON670242	2021-09-29	Counties Manukau	22
ON670243	2021-09-28	Counties Manukau	10
ON670244	2021-09-25	Counties Manukau	17
ON670245	2021-09-30	Counties Manukau	27
ON670246	2021-09-29	Counties Manukau	52
ON670247	2021-09-30	Counties Manukau	25
ON670248	2021-09-30	Counties Manukau	20
ON670249	2021-09-30	Counties Manukau	42
ON670250	2021-10-01	Counties Manukau	52
ON670251	2021-10-01	Counties Manukau	11
ON670252	2021-10-01	Waitemata	15
ON670253	2021-10-01	Auckland	31
ON670254	2021-10-02	Counties Manukau	32
ON670255	2021-10-02	Auckland	26
ON670256	2021-10-02	Counties Manukau	40
ON670257	2021-10-02	Counties Manukau	21
ON670258	2021-10-02	Counties Manukau	55
ON670259	2021-10-01	Auckland	61
ON670260	2021-10-01	Counties Manukau	19
ON670261	2021-10-01	Counties Manukau	1
ON670262	2021-10-01	Counties Manukau	39
ON670263	2021-10-01	Counties Manukau	31
ON670264	2021-10-01	Counties Manukau	8
ON670265	2021-10-01	Counties Manukau	58
ON670266	2021-09-28	Auckland	45
ON670267	2021-10-01	Counties Manukau	19
ON670268	2021-10-01	Counties Manukau	23
ON670269	2021-10-03	Counties Manukau	13
ON670270	2021-10-03	Counties Manukau	64
ON670271	2021-10-03	Counties Manukau	33
ON670272	2021-10-03	Auckland	7
ON670273	2021-10-03	Auckland	43
ON670274	2021-10-04	Counties Manukau	4
ON670275	2021-10-04	Counties Manukau	5
ON670276	2021-10-03	Counties Manukau	63
ON670277	2021-10-04	Counties Manukau	18
ON670278	2021-10-04	Counties Manukau	20
ON670279	2021-10-04	Counties Manukau	50
ON670280	2021-10-04	Counties Manukau	18
ON670281	2021-10-04	Counties Manukau	16
ON670282	2021-10-04	Counties Manukau	36
ON670283	2021-10-04	Auckland	37
ON670284	2021-10-05	Counties Manukau	63
ON670285	2021-10-05	Counties Manukau	52
ON670286	2021-10-05	Counties Manukau	33
ON670287	2021-10-05	Counties Manukau	37
ON670288	2021-10-05	Counties Manukau	19
ON670289	2021-10-05	Counties Manukau	30
ON670290	2021-10-05	Counties Manukau	32
ON670291	2021-10-05	Counties Manukau	33
ON670292	2021-10-05	Counties Manukau	21
ON670293	2021-10-05	Auckland	57
ON670294	2021-10-05	Counties Manukau	55
ON670295	2021-10-06	Waitemata	15
ON670296	2021-10-06	Waitemata	18
ON670297	2021-10-06	Counties Manukau	59
ON670298	2021-10-06	Counties Manukau	8
ON670299	2021-10-06	Counties Manukau	31
ON670300	2021-10-06	Counties Manukau	2
ON670301	2021-10-06	Counties Manukau	11
ON670302	2021-10-06	Counties Manukau	5
ON670303	2021-10-06	Counties Manukau	8
ON670304	2021-10-06	Counties Manukau	10
ON670305	2021-10-06	Counties Manukau	8
ON670306	2021-10-06	Counties Manukau	6
ON670307	2021-10-06	Counties Manukau	52
ON670308	2021-10-06	Counties Manukau	14
ON670309	2021-10-06	Waitemata	46
ON670310	2021-10-06	Counties Manukau	24
ON670311	2021-10-08	Counties Manukau	52
ON670312	2021-10-07	Counties Manukau	40
ON670313	2021-10-07	Counties Manukau	57
ON670314	2021-10-07	Waitemata	1
ON670315	2021-10-07	Counties Manukau	15
ON670316	2021-10-08	Waitemata	48
ON670317	2021-10-08	Counties Manukau	51
ON670318	2021-10-08	Waikato	52
ON670319	2021-10-08	Counties Manukau	36
ON670320	2021-10-08	Waitemata	17
ON670321	2021-10-10	Counties Manukau	19
ON670322	2021-10-10	Counties Manukau	2
ON670323	2021-10-10	Auckland	66
ON670324	2021-10-10	Auckland	40
ON670325	2021-10-10	Counties Manukau	38
ON670326	2021-10-10	Counties Manukau	37
ON670327	2021-10-10	Counties Manukau	46
ON670328	2021-10-10	Counties Manukau	47
ON670329	2021-10-10	Counties Manukau	18
ON670330	2021-10-10	Counties Manukau	21
ON670331	2021-10-10	Counties Manukau	1
ON670332	2021-10-10	Counties Manukau	16
ON670333	2021-10-10	Counties Manukau	2
ON670334	2021-10-10	Counties Manukau	29
ON670335	2021-10-10	Counties Manukau	52
ON670336	2021-10-10	Counties Manukau	27
ON670337	2021-10-10	Counties Manukau	2
ON670338	2021-10-10	Auckland	18
ON670339	2021-10-11	Counties Manukau	25
ON670340	2021-10-11	Counties Manukau	4
ON670341	2021-10-11	Counties Manukau	13
ON670342	2021-10-11	Counties Manukau	26
ON670343	2021-10-11	Counties Manukau	43
ON670344	2021-10-11	Counties Manukau	50
ON670345	2021-10-11	Counties Manukau	11
ON670346	2021-10-11	Auckland	41
ON670347	2021-10-11	Counties Manukau	35
ON670348	2021-10-11	Waitemata	1
ON670349	2021-10-11	Counties Manukau	4
ON670350	2021-10-11	Waikato	13
ON670351	2021-10-11	Counties Manukau	68
ON670352	2021-10-11	Counties Manukau	39
ON670353	2021-10-11	Auckland	33
ON670354	2021-10-12	Auckland	40
ON670355	2021-10-12	Counties Manukau	25
ON670356	2021-10-11	Auckland	26
ON670357	2021-10-13	Counties Manukau	19
ON670358	2021-10-13	Counties Manukau	37
ON670359	2021-10-13	Counties Manukau	8
ON670360	2021-10-13	Counties Manukau	5
ON670361	2021-10-12	Counties Manukau	64
ON670362	2021-10-12	Counties Manukau	37
ON670363	2021-10-12	Counties Manukau	46
ON670364	2021-10-12	Counties Manukau	14
ON670365	2021-10-12	Counties Manukau	14
ON670366	2021-10-12	Counties Manukau	29
ON670367	2021-11-12	Waikato	NA
ON670368	2021-10-12	Counties Manukau	3
ON670369	2021-10-12	Counties Manukau	22
ON670370	2021-10-12	Counties Manukau	35
ON670371	2021-10-14	Counties Manukau	45
ON670372	2021-10-13	Counties Manukau	10
ON670373	2021-10-13	Counties Manukau	22
ON670374	2021-10-13	Auckland	15
ON670375	2021-10-13	Counties Manukau	41
ON670376	2021-10-13	Counties Manukau	13
ON670377	2021-10-13	Counties Manukau	23
ON670378	2021-10-13	Counties Manukau	51
ON670379	2021-10-13	Waitemata	10
ON670380	2021-10-13	Auckland	7
ON670381	2021-10-13	Waitemata	10
ON670382	2021-10-13	Waitemata	0
ON670383	2021-10-13	Counties Manukau	2
ON670384	2021-10-13	Counties Manukau	26
ON670385	2021-10-13	Auckland	24
ON670386	2021-10-13	Counties Manukau	1
ON670387	2021-10-13	Counties Manukau	29
ON670388	2021-10-13	Waitemata	1
ON670389	2021-10-13	Counties Manukau	57
ON670390	2021-10-13	Counties Manukau	19
ON670391	2021-10-13	Counties Manukau	12
ON670392	2021-10-13	Counties Manukau	21
ON670393	2021-10-14	Counties Manukau	14
ON670394	2021-10-14	Counties Manukau	39
ON670395	2021-10-14	Counties Manukau	23
ON670396	2021-10-14	Counties Manukau	36
ON670397	2021-10-14	Counties Manukau	44
ON670398	2021-10-14	Counties Manukau	1
ON670399	2021-10-14	Counties Manukau	7
ON670400	2021-10-14	Counties Manukau	53
ON670401	2021-10-14	Counties Manukau	9
ON670402	2021-10-14	Auckland	1
ON670403	2021-10-14	Counties Manukau	66
ON670404	2021-10-14	Counties Manukau	6
ON670405	2021-10-14	Waitemata	34
ON670406	2021-10-15	Auckland	24
ON670407	2021-10-15	Waitemata	34
ON670408	2021-10-14	Counties Manukau	16
ON670409	2021-10-14	Waitemata	44
ON670410	2021-10-14	Waitemata	38
ON670411	2021-10-14	Auckland	47
ON670412	2021-10-14	Counties Manukau	46
ON670413	2021-10-14	Waitemata	25
ON670414	2021-10-14	Counties Manukau	21
ON670415	2021-10-14	Counties Manukau	37
ON670416	2021-10-14	Waitemata	59
ON670417	2021-10-15	Auckland	28
ON670418	2021-10-15	Waitemata	25
ON670419	2021-10-15	Counties Manukau	24
ON670420	2021-10-16	Counties Manukau	62
ON670421	2021-10-16	Counties Manukau	29
ON670422	2021-10-16	Waitemata	17
ON670423	2021-10-15	Auckland	15
ON670424	2021-10-16	Counties Manukau	23
ON670425	2021-10-16	Waitemata	8
ON670426	2021-10-16	Counties Manukau	24
ON670427	2021-10-16	Counties Manukau	66
ON670428	2021-10-16	Counties Manukau	14
ON670429	2021-10-15	Auckland	33
ON670430	2021-10-15	Counties Manukau	24
ON670431	2021-10-15	Counties Manukau	3
ON670432	2021-10-16	Counties Manukau	52
ON670433	2021-10-15	Counties Manukau	50
ON670434	2021-10-15	Counties Manukau	20
ON670435	2021-10-16	Waitemata	18
ON670436	2021-10-15	Auckland	45
ON670437	2021-10-16	Waitemata	21
ON670438	2021-10-16	Auckland	33
ON670439	2021-10-16	Counties Manukau	47
ON670440	2021-10-16	Counties Manukau	18
ON670441	2021-10-16	Counties Manukau	42
ON670442	2021-10-16	Counties Manukau	33
ON670443	2021-10-16	Counties Manukau	39
ON670444	2021-10-15	Counties Manukau	28
ON670445	2021-10-16	Counties Manukau	13
ON670446	2021-10-16	Counties Manukau	37
ON670447	2021-10-05	Counties Manukau	32
ON670448	2021-10-16	Counties Manukau	49
ON670449	2021-10-16	Counties Manukau	22
ON670450	2021-10-16	Waitemata	26
ON670451	2021-10-15	Counties Manukau	42
ON670452	2021-10-15	Counties Manukau	30
ON670453	2021-10-16	Waitemata	9
ON670454	2021-10-16	Auckland	30
ON670455	2021-10-16	Auckland	36
ON670456	2021-10-17	Auckland	28
ON670457	2021-10-17	Auckland	46
ON670458	2021-10-18	Auckland	40
ON670459	2021-10-18	Auckland	71
ON670460	2021-10-17	Waitemata	2
ON670461	2021-10-17	Waitemata	1
ON670462	2021-10-17	Auckland	19
ON670463	2021-10-17	Waitemata	26
ON670464	2021-10-16	Auckland	61
ON670465	2021-10-17	Counties Manukau	3
ON670466	2021-10-17	Auckland	26
ON670467	2021-10-17	Counties Manukau	44
ON670468	2021-10-17	Counties Manukau	35
ON670469	2021-10-17	Counties Manukau	32
ON670470	2021-10-18	Waitemata	12
ON670471	2021-10-17	Counties Manukau	8
ON670472	2021-10-17	Counties Manukau	25
ON670473	2021-10-17	Counties Manukau	13
ON670474	2021-10-15	Auckland	50
ON670475	2021-10-16	Auckland	53
ON670476	2021-10-20	Counties Manukau	1
ON670477	2021-10-19	Waitemata	51
ON670478	2021-10-19	Waitemata	22
ON670479	2021-10-19	Waitemata	16
ON670480	2021-10-19	Waitemata	46
ON670481	2021-10-19	Waitemata	34
ON670482	2021-10-19	Auckland	31
ON670483	2021-10-19	Auckland	20
ON670484	2021-10-19	Counties Manukau	43
ON670485	2021-10-19	Counties Manukau	14
ON670486	2021-10-19	Counties Manukau	10
ON670487	2021-10-19	Counties Manukau	9
ON670488	2021-10-19	Counties Manukau	6
ON670489	2021-10-19	Auckland	8
ON670490	2021-10-19	Auckland	32
ON670491	2021-10-19	Waitemata	26
ON670492	2021-10-19	Auckland	61
ON670493	2021-10-19	Counties Manukau	29
ON670494	2021-10-22	Counties Manukau	55
ON670495	2021-10-22	Counties Manukau	25
ON670496	2021-10-20	Waitemata	39
ON670497	2021-10-19	Counties Manukau	25
ON670498	2021-10-19	Counties Manukau	39
ON670499	2021-10-19	Counties Manukau	39
ON670500	2021-10-19	Counties Manukau	40
ON670501	2021-10-20	Auckland	25
ON670502	2021-10-20	Counties Manukau	71
ON670503	2021-10-20	Counties Manukau	59
ON670504	2021-10-20	Auckland	42
ON670505	2021-10-20	Counties Manukau	28
ON670506	2021-10-20	Counties Manukau	29
ON670507	2021-10-20	Counties Manukau	20
ON670508	2021-10-20	Counties Manukau	5
ON670509	2021-10-20	Counties Manukau	9
ON670510	2021-10-20	Auckland	2
ON670511	2021-10-20	Waitemata	32
ON670512	2021-10-20	Counties Manukau	50
ON670513	2021-10-20	Counties Manukau	11
ON670514	2021-10-20	Counties Manukau	18
ON670515	2021-10-20	Auckland	30
ON670516	2021-10-20	Auckland	39
ON670517	2021-10-20	Auckland	38
ON670518	2021-10-20	Waitemata	53
ON670519	2021-10-20	Auckland	45
ON670520	2021-10-20	Auckland	29
ON670521	2021-10-20	Auckland	11
ON670522	2021-10-20	Auckland	21
ON670523	2021-10-20	Auckland	32
ON670524	2021-10-20	Auckland	14
ON670525	2021-10-20	Auckland	56
ON670526	2021-10-20	Counties Manukau	15
ON670527	2021-10-20	Counties Manukau	9
ON670528	2021-10-22	Counties Manukau	33
ON670529	2021-10-21	Counties Manukau	70
ON670530	2021-10-21	Counties Manukau	28
ON670531	2021-10-22	Northland	41
ON670532	2021-10-22	Northland	23
ON670533	2021-10-22	Auckland	38
ON670534	2021-10-22	Waitemata	37
ON670535	2021-10-22	Auckland	26
ON670536	2021-10-22	Auckland	32
ON670537	2021-10-22	Waitemata	35
ON670538	2021-10-22	Waitemata	34
ON670539	2021-10-22	Waitemata	19
ON670540	2021-10-22	Waitemata	33
ON670541	2021-10-22	Counties Manukau	48
ON670542	2021-10-22	Waitemata	75
ON670543	2021-10-22	Waitemata	25
ON670544	2021-10-22	Waitemata	38
ON670545	2021-10-22	Auckland	48
ON670546	2021-10-22	Waitemata	44
ON670547	2021-10-22	Counties Manukau	13
ON670548	2021-10-22	Counties Manukau	7
ON670549	2021-10-22	Counties Manukau	33
ON670550	2021-10-22	Counties Manukau	6
ON670551	2021-10-22	Counties Manukau	22
ON670552	2021-10-22	Counties Manukau	55
ON670553	2021-10-23	Auckland	30
ON670554	2021-10-23	Counties Manukau	32
ON670555	2021-10-22	Northland	3
ON670556	2021-10-22	Northland	4
ON670557	2021-10-23	Auckland	57
ON670558	2021-10-23	Auckland	43
ON670559	2021-10-23	Auckland	1
ON670560	2021-10-23	Auckland	16
ON670561	2021-10-23	Waitemata	44
ON670562	2021-10-24	Counties Manukau	40
ON670563	2021-10-24	Counties Manukau	39
ON670564	2021-10-24	Counties Manukau	18
ON670565	2021-10-24	Counties Manukau	56
ON670566	2021-10-24	Counties Manukau	47
ON670567	2021-10-21	Auckland	8
ON670568	2021-10-21	Counties Manukau	12
ON670569	2021-10-21	Counties Manukau	20
ON670570	2021-10-21	Counties Manukau	59
ON670571	2021-10-21	Counties Manukau	47
ON670572	2021-10-21	Counties Manukau	47
ON670573	2021-10-21	Counties Manukau	4
ON670574	2021-10-21	Counties Manukau	28
ON670575	2021-10-21	Waitemata	11
ON670576	2021-10-21	Counties Manukau	14
ON670577	2021-10-21	Waitemata	83
ON670578	2021-10-22	Waitemata	51
ON670579	2021-10-22	Waitemata	67
ON670580	2021-10-22	Waitemata	10
ON670581	2021-10-22	Waitemata	46
ON670582	2021-10-22	Waitemata	40
ON670583	2021-10-22	Auckland	6
ON670584	2021-10-24	Counties Manukau	59
ON670585	2021-10-24	Waitemata	9
ON670586	2021-10-23	Waitemata	46
ON670587	2021-10-23	Counties Manukau	82
ON670588	2021-10-23	Auckland	27
ON670589	2021-10-24	Northland	23
ON670590	2021-10-25	Auckland	8
ON670591	2021-10-25	Auckland	35
ON670592	2021-10-25	Counties Manukau	64
ON670593	2021-10-25	Auckland	41
ON670594	2021-10-25	Counties Manukau	53
ON670595	2021-10-26	Auckland	56
ON670596	2021-10-26	Waitemata	59
ON670597	2021-10-26	Auckland	21
ON670598	2021-10-26	Counties Manukau	62
ON670599	2021-10-26	Counties Manukau	29
ON670600	2021-10-26	Counties Manukau	15
ON670601	2021-10-26	Counties Manukau	8
ON670602	2021-10-25	Counties Manukau	32
ON670603	2021-10-26	Auckland	23
ON670604	2021-10-24	Counties Manukau	14
ON670605	2021-10-28	Counties Manukau	31
ON670606	2021-10-28	Auckland	30
ON670607	2021-10-28	Auckland	32
ON670608	2021-10-28	Waitemata	6
ON670609	2021-10-28	Counties Manukau	11
ON670610	2021-10-27	Counties Manukau	23
ON670611	2021-10-28	Counties Manukau	15
ON670612	2021-10-28	Waitemata	4
ON670613	2021-10-27	Counties Manukau	28
ON670614	2021-10-28	Counties Manukau	34
ON670615	2021-10-27	Counties Manukau	19
ON670616	2021-10-28	Waitemata	16
ON670617	2021-10-28	Counties Manukau	5
ON670618	2021-10-27	Counties Manukau	1
ON670619	2021-10-29	Auckland	39
ON670620	2021-10-29	Auckland	26
ON670621	2021-10-28	Counties Manukau	4
ON670622	2021-10-28	Auckland	23
ON670623	2021-10-30	Counties Manukau	27
ON670624	2021-10-29	Counties Manukau	23
ON670625	2021-10-30	Counties Manukau	39
ON670626	2021-10-30	Auckland	41
ON670627	2021-10-30	Auckland	50
ON670628	2021-10-30	Auckland	20
ON670629	2021-10-31	Auckland	48
ON670630	2021-10-31	Auckland	56
ON670631	2021-11-01	Northland	37
ON670632	2021-10-25	Waitemata	1
ON670633	2021-10-23	Waitemata	12
ON670634	2021-10-25	Counties Manukau	30
ON670635	2021-10-18	Auckland	2
ON670636	2021-10-22	Counties Manukau	18
ON670637	2021-10-23	Auckland	31
ON670638	2021-10-22	Auckland	33
ON670639	2021-10-23	Waitemata	29
ON670640	2021-10-21	Auckland	23
ON670641	2021-10-21	Auckland	37
ON670642	2021-10-21	Auckland	30
ON670643	2021-10-23	Counties Manukau	2
ON670644	2021-10-23	Counties Manukau	15
ON670645	2021-10-22	Counties Manukau	47
ON670646	2021-10-26	Waitemata	2
ON670647	2021-10-27	Counties Manukau	25
ON670648	2021-10-27	Waitemata	29
ON670649	2021-10-27	Counties Manukau	14
ON670650	2021-10-29	Waitemata	27
ON670651	2021-10-29	Waitemata	39
ON670652	2021-10-30	Waitemata	12
ON670653	2021-10-31	Waitemata	5
ON670654	2021-10-31	Waitemata	60
ON670655	2021-10-30	Waitemata	35
ON670656	2021-10-31	Waitemata	61
ON670657	2021-11-01	Auckland	4
ON670658	2021-11-01	Waitemata	54
ON670659	2021-11-01	Waitemata	49
ON670660	2021-10-28	Waitemata	1
ON670661	2021-10-28	Northland	34
ON670662	2021-10-28	Waitemata	1
ON670663	2021-10-30	Auckland	18
ON670664	2021-10-30	Auckland	8
ON670665	2021-10-31	Auckland	20
ON670666	2021-11-01	Auckland	36
ON670667	2021-11-03	Auckland	34
ON670668	2021-11-02	Auckland	44
ON670669	2021-11-02	Waitemata	36
ON670670	2021-11-02	Auckland	33
ON670671	2021-11-02	Auckland	70
ON670672	2021-11-02	Auckland	59
ON670673	2021-10-30	Counties Manukau	22
ON670674	2021-10-30	Counties Manukau	18
ON670675	2021-10-27	Counties Manukau	12
ON670676	2021-10-31	Counties Manukau	53
ON670677	2021-10-31	Counties Manukau	30
ON670678	2021-10-31	Counties Manukau	4
ON670679	2021-10-30	Counties Manukau	14
ON670680	2021-10-30	Waitemata	87
ON670681	2021-10-30	Counties Manukau	21
ON670682	2021-11-01	Waitemata	11
ON670683	2021-10-31	Counties Manukau	24
ON670684	2021-11-03	Waitemata	5
ON670685	2021-11-03	Waitemata	57
ON670686	2021-11-03	Waitemata	8
ON670687	2021-10-31	Waitemata	42
ON670688	2021-10-31	Waitemata	29
ON670689	2021-10-29	Waitemata	82
ON670690	2021-10-31	Counties Manukau	18
ON670691	2021-11-01	Waitemata	29
ON670692	2021-11-01	Auckland	24
ON670693	2021-11-02	Auckland	19
ON670694	2021-11-01	Waitemata	1
ON670695	2021-11-01	Auckland	30
ON670696	2021-11-02	Counties Manukau	49
ON670697	2021-11-01	Auckland	25
ON670698	2021-11-01	Waitemata	8
ON670699	2021-11-03	Auckland	20
ON670700	2021-11-03	Auckland	27
ON670701	2021-11-03	Auckland	57
ON670702	2021-11-03	Waitemata	18
ON670703	2021-11-03	Auckland	34
ON670704	2021-11-03	Waitemata	19
ON670705	2021-11-03	Auckland	25
ON670706	2021-11-03	Auckland	22
ON670707	2021-11-03	Counties Manukau	43
ON670708	2021-11-03	Auckland	51
ON670709	2021-11-03	Waitemata	31
ON670710	2021-11-03	Auckland	34
ON670711	2021-11-04	Counties Manukau	31
ON670712	2021-11-04	Counties Manukau	18
ON670713	2021-11-04	Auckland	20
ON670714	2021-11-04	Auckland	20
ON670715	2021-11-04	Auckland	18
ON670716	2021-11-03	Auckland	54
ON670717	2021-11-05	Auckland	23
ON670718	2021-11-05	Auckland	30
ON670719	2021-11-04	Auckland	2
ON670720	2021-11-01	Counties Manukau	14
ON670721	2021-11-04	Waitemata	34
ON670722	2021-11-05	Counties Manukau	30
ON670723	2021-11-02	Counties Manukau	4
ON670724	2021-11-02	Auckland	36
ON670725	2021-11-03	Counties Manukau	24
ON670726	2021-11-03	Counties Manukau	69
ON670727	2021-11-03	Counties Manukau	27
ON670728	2021-11-03	Counties Manukau	27
ON670729	2021-11-03	Counties Manukau	14
ON670730	2021-11-02	Counties Manukau	7
ON670731	2021-11-03	Counties Manukau	28
ON670732	2021-11-02	Counties Manukau	25
ON670733	2021-11-04	Counties Manukau	25
ON670734	2021-11-05	Counties Manukau	21
ON670735	2021-11-05	Auckland	44
ON670736	2021-11-05	Auckland	45
ON670737	2021-11-07	Auckland	84
ON670738	2021-11-08	Waitemata	33
ON670739	2021-11-08	Waitemata	39
ON670740	2021-11-08	Waitemata	51
ON670741	2021-11-07	Counties Manukau	25
ON670742	2021-11-07	Northland	6
ON670743	2021-11-08	Waitemata	1
ON670744	2021-11-06	Northland	13
ON670745	2021-11-06	Auckland	22
ON670746	2021-11-10	Counties Manukau	49
ON670747	2021-11-09	Counties Manukau	32
ON670748	2021-11-09	Counties Manukau	27
ON670749	2021-11-08	Counties Manukau	32
ON670750	2021-11-10	Waitemata	7
ON670751	2021-11-11	Auckland	61
ON670752	2021-11-11	Auckland	59
ON670753	2021-11-11	Taranaki	3
ON670754	2021-11-11	Taranaki	1
ON670755	2021-11-11	Taranaki	28
ON670756	2021-11-11	Taranaki	5
ON670757	2021-11-11	Taranaki	30
ON670758	2021-11-12	Auckland	50
ON670759	2021-11-07	Auckland	25
ON670760	2021-11-08	Counties Manukau	24
ON670761	2021-11-09	Counties Manukau	22
ON670762	2021-11-09	Counties Manukau	35
ON670763	2021-11-09	Counties Manukau	56
ON670764	2021-11-13	MidCentral	69
ON670765	2021-11-13	MidCentral	24
ON670766	2021-11-11	Counties Manukau	62
ON670767	2021-11-11	Counties Manukau	1
ON670768	2021-11-11	Counties Manukau	21
ON670769	2021-11-11	Counties Manukau	48
ON670770	2021-11-12	Counties Manukau	18
ON670771	2021-11-11	Auckland	25
ON670772	2021-11-11	Northland	7
ON670773	2021-11-12	Northland	10
ON670774	2021-11-11	Northland	8
ON670775	2021-11-14	Counties Manukau	32
ON670776	2021-11-15	Wairarapa	21
ON670777	2021-11-15	Wairarapa	1
ON670778	2021-11-12	Auckland	29
ON670779	2021-11-14	Waitemata	12
ON670780	2021-11-14	Counties Manukau	16
ON670781	2021-11-15	Waitemata	31
ON670782	2021-11-15	Waitemata	4
ON670783	2021-11-15	Counties Manukau	26
ON670784	2021-11-15	Counties Manukau	26
ON670785	2021-11-15	Waitemata	5
ON670786	2021-11-15	Counties Manukau	36
ON670787	2021-11-16	Waitemata	13
ON670788	2021-11-16	Waitemata	23
ON670789	2021-11-16	Waitemata	3
ON670790	2021-11-16	Waitemata	73
ON670791	2021-11-16	Auckland	22
ON670792	2021-11-16	Auckland	83
ON670793	2021-11-17	Auckland	60
ON670794	2021-11-17	Auckland	7
ON670795	2021-11-17	Auckland	11
ON670796	2021-11-17	Auckland	37
ON670797	2021-11-18	Auckland	36
ON670798	2021-11-18	Auckland	21
ON670799	2021-11-15	Counties Manukau	30
ON670800	2021-11-21	Counties Manukau	27
ON670801	2021-11-22	Auckland	26
ON670802	2021-11-22	Auckland	42
ON670803	2021-11-22	Auckland	9
ON670804	2021-11-24	MidCentral	26
ON670805	2021-11-25	Counties Manukau	15
ON670806	2021-11-25	Auckland	12
ON670807	2021-11-27	Counties Manukau	2
ON670808	2021-11-28	Auckland	36
ON670809	2021-11-29	Nelson Marlborough	43
ON670810	2021-11-24	Counties Manukau	2
ON670811	2021-11-28	Auckland	31
ON670812	2021-11-27	Counties Manukau	27
ON670813	2021-11-27	Counties Manukau	45
ON670814	2021-11-23	Counties Manukau	7
ON670815	2021-11-24	Counties Manukau	24
ON670816	2021-11-24	Counties Manukau	5
ON670817	2021-11-24	Waitemata	2
ON670818	2021-11-24	Counties Manukau	4
ON670819	2021-11-24	Counties Manukau	28
ON670820	2021-11-22	Counties Manukau	31
ON670821	2021-11-30	MidCentral	28
ON670822	2021-12-01	Nelson Marlborough	34
ON670823	2021-12-01	Nelson Marlborough	21
ON670824	2021-12-01	Nelson Marlborough	21
ON670825	2021-12-01	Nelson Marlborough	22
ON670826	2021-12-01	Nelson Marlborough	20
ON670827	2021-12-01	Nelson Marlborough	22
ON670828	2021-12-01	Nelson Marlborough	42
ON670829	2021-12-01	Nelson Marlborough	17
ON670830	2021-12-02	Nelson Marlborough	32
ON670831	2021-11-30	Nelson Marlborough	52
ON670832	2021-11-30	Nelson Marlborough	22
ON670833	2021-11-20	Counties Manukau	28
ON670834	2021-10-27	Counties Manukau	64
ON670835	2021-10-29	Auckland	22
ON670836	2021-10-28	Waitemata	35
ON670837	2021-10-29	Auckland	51
ON670838	2021-10-28	Counties Manukau	31
ON670839	2021-11-02	Counties Manukau	30
ON670840	2021-11-02	Counties Manukau	31
ON670841	2021-11-08	Counties Manukau	29
ON670842	2021-11-08	Counties Manukau	18
ON670843	2021-11-09	Waitemata	48
ON670844	2021-11-09	Waitemata	21
ON670845	2021-11-09	Auckland	59
ON670846	2021-11-09	Auckland	54
ON670847	2021-11-09	Auckland	34
ON670848	2021-11-09	Waitemata	37
ON670849	2021-11-09	Auckland	21
ON670850	2021-11-09	Auckland	42
ON670851	2021-11-09	Waitemata	53
ON670852	2021-11-09	Waitemata	36
ON670853	2021-11-09	Counties Manukau	61
ON670854	2021-11-09	Counties Manukau	52
ON670855	2021-11-07	Northland	25
ON670856	2021-11-08	Northland	8
ON670857	2021-11-10	Northland	32
ON670858	2021-11-10	Waitemata	22
ON670859	2021-11-05	Waitemata	43
ON670860	2021-11-11	Waitemata	4
ON670861	2021-11-11	Waitemata	2
ON670862	2021-11-12	Northland	32
ON670863	2021-11-08	Waitemata	19
ON670864	2021-11-08	Waitemata	28
ON670865	2021-11-08	Waitemata	44
ON670866	2021-11-15	Auckland	11
ON670867	2021-11-15	Counties Manukau	18
ON670868	2021-11-15	Auckland	32
ON670869	2021-11-15	Waitemata	13
ON670870	2021-11-17	MidCentral	19
ON670871	2021-11-18	Wairarapa	14
ON670872	2021-11-17	Counties Manukau	42
ON670873	2021-11-17	Counties Manukau	1
ON670874	2021-11-16	Counties Manukau	58
ON670875	2021-11-16	Counties Manukau	48
ON670876	2021-11-16	Counties Manukau	20
ON670877	2021-11-16	Counties Manukau	64
ON670878	2021-11-16	Counties Manukau	29
ON670879	2021-11-17	Counties Manukau	1
ON670880	2021-11-16	Auckland	44
ON670881	2021-11-16	Waitemata	18
ON670882	2021-11-17	Counties Manukau	20
ON670883	2021-11-17	Auckland	17
ON670884	2021-11-17	Counties Manukau	4
ON670885	2021-11-17	Auckland	5
ON670886	2021-11-17	Counties Manukau	29
ON670887	2021-11-17	Counties Manukau	24
ON670888	2021-11-17	Counties Manukau	6
ON670889	2021-11-29	Bay of Plenty	5
ON670890	2021-11-26	Bay of Plenty	63
ON670891	2021-11-29	Bay of Plenty	60
ON670892	2021-11-27	Bay of Plenty	49
ON670893	2021-11-29	Bay of Plenty	9
ON670894	2021-11-27	Bay of Plenty	1
ON670895	2021-11-29	Bay of Plenty	40
ON670896	2021-11-30	Bay of Plenty	7
ON670897	2021-11-26	Bay of Plenty	41
ON670898	2021-11-26	Bay of Plenty	8
ON670899	2021-11-26	Bay of Plenty	35
ON670900	2021-11-27	Bay of Plenty	39
ON670901	2021-11-27	Bay of Plenty	30
ON670902	2021-11-29	Bay of Plenty	5
ON670903	2021-11-29	Bay of Plenty	5
ON670904	2021-11-29	Bay of Plenty	44
ON670905	2021-11-30	Bay of Plenty	34
ON670906	2021-12-01	Bay of Plenty	56
ON670907	2021-12-01	Lakes	21
ON670908	2021-12-01	Lakes	22
ON670909	2021-08-18	Waitemata	NA
ON670910	2021-08-18	Auckland	NA
ON670911	2021-08-17	Waitemata	29
ON670912	2021-08-17	Waitemata	NA
ON670913	2021-08-17	Waitemata	21
ON670914	2021-08-17	Waitemata	58
ON670915	2021-08-17	Waitemata	20
ON670916	2021-08-19	Waitemata	44
ON670917	2021-08-19	Waitemata	16
ON670918	2021-08-18	Auckland	21
ON670919	2021-08-18	Auckland	40
ON670920	2021-08-18	Auckland	19
ON670921	2021-08-19	Waitemata	21
ON670922	2021-08-19	Auckland	14
ON670923	2021-08-19	Auckland	22
ON670924	2021-08-19	Auckland	15
ON670925	2021-08-19	Waitemata	52
ON670926	2021-08-18	Waitemata	21
ON670927	2021-08-19	Counties Manukau	23
ON670928	2021-09-08	Auckland	47
ON670929	2021-08-19	Waitemata	49
ON670930	2021-08-19	Counties Manukau	24
ON670931	2021-08-19	Counties Manukau	52
ON670932	2021-08-19	Waitemata	16
ON670933	2021-08-18	Waitemata	21
ON670934	2021-08-20	Waitemata	20
ON670935	2021-08-19	Waitemata	18
ON670936	2021-08-20	Auckland	30
ON670937	2021-08-20	Waitemata	55
ON670938	2021-08-20	Counties Manukau	22
ON670939	2021-08-20	Auckland	65
ON670940	2021-08-20	Counties Manukau	14
ON670941	2021-08-19	Auckland	3
ON670942	2021-08-20	Counties Manukau	15
ON670943	2021-08-21	Counties Manukau	68
ON670944	2021-08-20	Counties Manukau	69
ON670945	2021-08-20	Counties Manukau	59
ON670946	2021-08-20	Auckland	17
ON670947	2021-08-20	Counties Manukau	21
ON670948	2021-08-20	Counties Manukau	20
ON670949	2021-08-21	Counties Manukau	19
ON670950	2021-08-21	Counties Manukau	39
ON670951	2021-08-21	Counties Manukau	74
ON670952	2021-08-21	Counties Manukau	11
ON670953	2021-08-21	Counties Manukau	34
ON670954	2021-08-21	Counties Manukau	25
ON670955	2021-08-21	Auckland	15
ON670956	2021-08-21	Auckland	66
ON670957	2021-08-21	Counties Manukau	40
ON670958	2021-08-22	Waitemata	12
ON670959	2021-08-20	Counties Manukau	23
ON670960	2021-08-21	Waitemata	NA
ON670961	2021-08-21	Waitemata	NA
ON670962	2021-08-21	Auckland	18
ON670963	2021-08-21	Auckland	55
ON670964	2021-08-21	Counties Manukau	19
ON670965	2021-08-21	Counties Manukau	50
ON670966	2021-08-19	Waitemata	16
ON670967	2021-08-20	Waitemata	56
ON670968	2021-08-20	Auckland	23
ON670969	2021-08-21	Auckland	20
ON670970	2021-08-21	Counties Manukau	57
ON670971	2021-08-22	Waitemata	NA
ON670972	2021-08-22	Waitemata	NA
ON670973	2021-08-22	Counties Manukau	51
ON670974	2021-08-22	Auckland	24
ON670975	2021-08-22	Waitemata	44
ON670976	2021-08-22	Counties Manukau	22
ON670977	2021-08-22	Counties Manukau	9
ON670978	2021-08-22	Auckland	5
ON670979	2021-08-22	Counties Manukau	27
ON670980	2021-08-23	Auckland	48
ON670981	2021-08-22	Waitemata	51
ON670982	2021-08-22	Waitemata	14
ON670983	2021-08-22	Auckland	19
ON670984	2021-08-22	Counties Manukau	30
ON670985	2021-08-22	Counties Manukau	25
ON670986	2021-08-22	Counties Manukau	72
ON670987	2021-08-22	Waitemata	19
ON670988	2021-08-21	Waitemata	66
ON670989	2021-08-22	Waitemata	22
ON670990	2021-08-22	Waitemata	50
ON670991	2021-08-23	Waitemata	8
ON670992	2021-08-23	Waitemata	9
ON670993	2021-08-23	Counties Manukau	14
ON670994	2021-08-23	Counties Manukau	11
ON670995	2021-08-23	Counties Manukau	52
ON670996	2021-08-23	Counties Manukau	11
ON670997	2021-08-23	Counties Manukau	23
ON670998	2021-08-23	Counties Manukau	5
ON670999	2021-08-23	Counties Manukau	16
ON671000	2021-08-23	Waitemata	30
ON671001	2021-08-23	Counties Manukau	20
ON671002	2021-08-23	Counties Manukau	39
ON671003	2021-08-23	Counties Manukau	16
ON671004	2021-08-23	Auckland	75
ON671005	2021-08-23	Counties Manukau	7
ON671006	2021-08-20	Waitemata	35
ON671007	2021-08-23	Counties Manukau	3
ON671008	2021-08-23	Counties Manukau	9
ON671009	2021-08-23	Counties Manukau	21
ON671010	2021-08-23	Counties Manukau	4
ON671011	2021-08-23	Counties Manukau	27
ON671012	2021-08-22	Counties Manukau	9
ON671013	2021-08-22	Waitemata	43
ON671014	2021-08-23	Counties Manukau	24
ON671015	2021-08-22	Waitemata	39
ON671016	2021-08-24	Waitemata	20
ON671017	2021-08-23	Auckland	23
ON671018	2021-08-24	Counties Manukau	28
ON671019	2021-08-21	Waitemata	21
ON671020	2021-08-24	Auckland	22
ON671021	2021-08-24	Counties Manukau	17
ON671022	2021-08-24	Counties Manukau	44
ON671023	2021-08-24	Counties Manukau	27
ON671024	2021-08-24	Auckland	32
ON671025	2021-08-24	Waitemata	20
ON671026	2021-08-24	Waitemata	17
ON671027	2021-08-24	Waitemata	47
ON671028	2021-08-24	Waitemata	52
ON671029	2021-08-24	Waitemata	17
ON671030	2021-08-24	Waitemata	25
ON671031	2021-08-24	Waitemata	22
ON671032	2021-08-24	Waitemata	42
ON671033	2021-08-24	Waitemata	52
ON671034	2021-08-24	Auckland	3
ON671035	2021-08-24	Auckland	25
ON671036	2021-08-24	Counties Manukau	20
ON671037	2021-08-24	Counties Manukau	18
ON671038	2021-08-25	Waitemata	17
ON671039	2021-08-25	Counties Manukau	27
ON671040	2021-08-24	Waitemata	29
ON671041	2021-08-25	Counties Manukau	48
ON671042	2021-08-25	Counties Manukau	51
ON671043	2021-08-25	Waitemata	42
ON671044	2021-08-25	Counties Manukau	64
ON671045	2021-08-25	Counties Manukau	58
ON671046	2021-08-24	Waitemata	41
ON671047	2021-08-24	Counties Manukau	31
ON671048	2021-08-24	Counties Manukau	27
ON671049	2021-08-24	Auckland	1
ON671050	2021-08-24	Auckland	25
ON671051	2021-08-24	Auckland	29
ON671052	2021-08-24	Auckland	11
ON671053	2021-08-24	Counties Manukau	43
ON671054	2021-08-24	Counties Manukau	11
ON671055	2021-08-25	Counties Manukau	49
ON671056	2021-08-25	Counties Manukau	71
ON671057	2021-08-24	Counties Manukau	17
ON671058	2021-08-24	Counties Manukau	27
ON671059	2021-08-24	Counties Manukau	19
ON671060	2021-08-25	Counties Manukau	24
ON671061	2021-08-25	Counties Manukau	32
ON671062	2021-08-25	Counties Manukau	39
ON671063	2021-08-25	Counties Manukau	50
ON671064	2021-08-25	Counties Manukau	49
ON671065	2021-08-25	Counties Manukau	11
ON671066	2021-08-24	Counties Manukau	32
ON671067	2021-08-25	Counties Manukau	8
ON671068	2021-08-23	Auckland	NA
ON671069	2021-08-23	Waitemata	NA
ON671070	2021-08-25	Counties Manukau	24
ON671071	2021-08-25	Counties Manukau	9
ON671072	2021-08-25	Counties Manukau	6
ON671073	2021-08-25	Counties Manukau	51
ON671074	2021-08-25	Auckland	9
ON671075	2021-08-25	Counties Manukau	17
ON671076	2021-08-25	Counties Manukau	49
ON671077	2021-08-25	Counties Manukau	20
ON671078	2021-08-25	Auckland	27
ON671079	2021-08-25	Counties Manukau	18
ON671080	2021-08-25	Counties Manukau	14
ON671081	2021-08-25	Counties Manukau	16
ON671082	2021-08-25	Counties Manukau	22
ON671083	2021-08-25	Counties Manukau	11
ON671084	2021-08-25	Counties Manukau	11
ON671085	2021-08-25	Counties Manukau	49
ON671086	2021-08-25	Auckland	22
ON671087	2021-08-25	Counties Manukau	21
ON671088	2021-08-25	Counties Manukau	50
ON671089	2021-08-25	Counties Manukau	17
ON671090	2021-08-25	Counties Manukau	6
ON671091	2021-08-25	Counties Manukau	56
ON671092	2021-08-25	Waitemata	18
ON671093	2021-08-24	Waitemata	19
ON671094	2021-08-26	Auckland	60
ON671095	2021-08-26	Counties Manukau	70
ON671096	2021-08-25	Counties Manukau	55
ON671097	2021-08-25	Auckland	45
ON671098	2021-08-25	Counties Manukau	37
ON671099	2021-08-25	Auckland	56
ON671100	2021-08-25	Counties Manukau	9
ON671101	2021-08-25	Counties Manukau	14
ON671102	2021-08-25	Counties Manukau	7
ON671103	2021-08-25	Counties Manukau	28
ON671104	2021-08-26	Auckland	9
ON671105	2021-08-26	Waitemata	41
ON671106	2021-08-26	Waitemata	7
ON671107	2021-08-26	Waitemata	20
ON671108	2021-08-26	Waitemata	17
ON671109	2021-08-26	Waitemata	32
ON671110	2021-08-26	Waitemata	31
ON671111	2021-08-26	Auckland	28
ON671112	2021-08-26	Auckland	44
ON671113	2021-08-24	Waitemata	70
ON671114	2021-08-26	Auckland	17
ON671115	2021-08-26	Waitemata	47
ON671116	2021-08-26	Waitemata	24
ON671117	2021-08-26	Auckland	54
ON671118	2021-08-26	Auckland	37
ON671119	2021-08-26	Counties Manukau	35
ON671120	2021-08-26	Counties Manukau	39
ON671121	2021-08-26	Counties Manukau	31
ON671122	2021-08-26	Counties Manukau	53
ON671123	2021-08-26	Counties Manukau	20
ON671124	2021-08-26	Auckland	17
ON671125	2021-08-26	Counties Manukau	25
ON671126	2021-08-26	Auckland	43
ON671127	2021-08-26	Counties Manukau	58
ON671128	2021-08-26	Counties Manukau	70
ON671129	2021-08-26	Counties Manukau	41
ON671130	2021-08-26	Counties Manukau	15
ON671131	2021-08-26	Counties Manukau	26
ON671132	2021-08-26	Auckland	21
ON671133	2021-08-26	Counties Manukau	27
ON671134	2021-08-26	Counties Manukau	52
ON671135	2021-08-26	Auckland	32
ON671136	2021-08-26	Auckland	41
ON671137	2021-08-26	Auckland	53
ON671138	2021-08-26	Counties Manukau	55
ON671139	2021-08-24	Waitemata	70
ON671140	2021-08-25	Auckland	67
ON671141	2021-08-22	Auckland	44
ON671142	2021-08-25	Counties Manukau	31
ON671143	2021-08-24	Waitemata	18
ON671144	2021-08-25	Counties Manukau	26
ON671145	2021-08-25	Auckland	45
ON671146	2021-08-25	Auckland	1
ON671147	2021-08-25	Waitemata	55
ON671148	2021-08-24	Counties Manukau	15
ON671149	2021-08-26	Counties Manukau	47
ON671150	2021-08-26	Waitemata	59
ON671151	2021-08-26	Auckland	45
ON671152	2021-08-24	Waitemata	22
ON671153	2021-08-26	Waitemata	18
ON671154	2021-08-26	Counties Manukau	18
ON671155	2021-08-25	Counties Manukau	10
ON671156	2021-08-26	Counties Manukau	20
ON671157	2021-08-26	Counties Manukau	12
ON671158	2021-08-27	Counties Manukau	10
ON671159	2021-08-27	Counties Manukau	36
ON671160	2021-08-27	Counties Manukau	9
ON671161	2021-08-27	Counties Manukau	26
ON671162	2021-08-27	Waitemata	61
ON671163	2021-08-27	Auckland	14
ON671164	2021-08-27	Counties Manukau	14
ON671165	2021-08-27	Counties Manukau	61
ON671166	2021-08-27	Auckland	79
ON671167	2021-08-27	Auckland	27
ON671168	2021-08-27	Auckland	6
ON671169	2021-08-27	Auckland	20
ON671170	2021-08-27	Waitemata	46
ON671171	2021-08-27	Auckland	23
ON671172	2021-08-27	Counties Manukau	50
ON671173	2021-08-27	Waitemata	25
ON671174	2021-08-27	Counties Manukau	37
ON671175	2021-08-28	Counties Manukau	53
ON671176	2021-08-27	Waitemata	25
ON671177	2021-08-28	Counties Manukau	17
ON671178	2021-08-28	Counties Manukau	12
ON671179	2021-08-28	Counties Manukau	10
ON671180	2021-08-28	Counties Manukau	17
ON671181	2021-08-28	Counties Manukau	27
ON671182	2021-08-28	Counties Manukau	70
ON671183	2021-08-28	Counties Manukau	40
ON671184	2021-08-28	Counties Manukau	17
ON671185	2021-08-28	Counties Manukau	71
ON671186	2021-08-28	Counties Manukau	8
ON671187	2021-08-28	Counties Manukau	9
ON671188	2021-08-28	Counties Manukau	3
ON671189	2021-08-28	Counties Manukau	13
ON671190	2021-08-27	Counties Manukau	13
ON671191	2021-08-27	Counties Manukau	20
ON671192	2021-08-27	Counties Manukau	24
ON671193	2021-08-27	Counties Manukau	19
ON671194	2021-08-27	Counties Manukau	16
ON671195	2021-08-27	Counties Manukau	14
ON671196	2021-08-27	Counties Manukau	16
ON671197	2021-08-27	Auckland	74
ON671198	2021-08-27	Auckland	35
ON671199	2021-08-27	Counties Manukau	10
ON671200	2021-08-27	Counties Manukau	45
ON671201	2021-08-27	Auckland	43
ON671202	2021-08-27	Counties Manukau	55
ON671203	2021-08-27	Counties Manukau	48
ON671204	2021-08-27	Counties Manukau	68
ON671205	2021-08-27	Counties Manukau	29
ON671206	2021-08-28	Counties Manukau	46
ON671207	2021-08-28	Counties Manukau	24
ON671208	2021-08-28	Counties Manukau	22
ON671209	2021-08-28	Counties Manukau	15
ON671210	2021-08-27	Counties Manukau	20
ON671211	2021-08-27	Counties Manukau	25
ON671212	2021-08-27	Counties Manukau	45
ON671213	2021-08-27	Counties Manukau	24
ON671214	2021-08-28	Counties Manukau	6
ON671215	2021-08-28	Waitemata	39
ON671216	2021-08-29	Counties Manukau	12
ON671217	2021-08-29	Waitemata	58
ON671218	2021-08-27	Auckland	39
ON671219	2021-08-28	Counties Manukau	39
ON671220	2021-08-29	Waitemata	16
ON671221	2021-08-29	Waitemata	26
ON671222	2021-08-29	Waitemata	15
ON671223	2021-08-29	Waitemata	24
ON671224	2021-08-29	Waitemata	60
ON671225	2021-08-28	Waitemata	33
ON671226	2021-08-28	Waitemata	34
ON671227	2021-08-29	Waitemata	11
ON671228	2021-08-28	Waitemata	9
ON671229	2021-08-29	Waitemata	64
ON671230	2021-08-29	Waitemata	52
ON671231	2021-08-29	Waitemata	13
ON671232	2021-08-28	Auckland	16
ON671233	2021-08-28	Counties Manukau	22
ON671234	2021-08-28	Counties Manukau	48
ON671235	2021-08-28	Counties Manukau	21
ON671236	2021-08-28	Counties Manukau	20
ON671237	2021-08-28	Counties Manukau	5
ON671238	2021-08-28	Counties Manukau	29
ON671239	2021-08-28	Counties Manukau	60
ON671240	2021-08-28	Counties Manukau	48
ON671241	2021-08-28	Counties Manukau	45
ON671242	2021-08-28	Counties Manukau	39
ON671243	2021-08-28	Counties Manukau	28
ON671244	2021-08-28	Counties Manukau	5
ON671245	2021-08-28	Counties Manukau	3
ON671246	2021-08-28	Counties Manukau	17
ON671247	2021-08-28	Counties Manukau	24
ON671248	2021-08-27	Auckland	18
ON671249	2021-08-21	Auckland	60
ON671250	2021-08-29	Counties Manukau	11
ON671251	2021-08-29	Counties Manukau	29
ON671252	2021-08-29	Counties Manukau	21
ON671253	2021-08-29	Counties Manukau	44
ON671254	2021-08-28	Counties Manukau	25
ON671255	2021-08-28	Counties Manukau	53
ON671256	2021-08-28	Counties Manukau	22
ON671257	2021-08-24	Counties Manukau	32
ON671258	2021-08-28	Counties Manukau	15
ON671259	2021-08-27	Counties Manukau	14
ON671260	2021-08-29	Counties Manukau	24
ON671261	2021-08-30	Counties Manukau	11
ON671262	2021-08-30	Counties Manukau	9
ON671263	2021-08-27	Counties Manukau	49
ON671264	2021-08-27	Counties Manukau	10
ON671265	2021-08-27	Counties Manukau	1
ON671266	2021-08-27	Counties Manukau	23
ON671267	2021-08-28	Counties Manukau	6
ON671268	2021-08-28	Counties Manukau	6
ON671269	2021-08-29	Auckland	7
ON671270	2021-08-29	Waitemata	47
ON671271	2021-08-29	Waitemata	52
ON671272	2021-08-29	Auckland	15
ON671273	2021-08-29	Auckland	4
ON671274	2021-08-29	Waitemata	7
ON671275	2021-08-29	Waitemata	24
ON671276	2021-08-29	Waitemata	9
ON671277	2021-08-29	Auckland	33
ON671278	2021-08-29	Auckland	50
ON671279	2021-08-22	Counties Manukau	48
ON671280	2021-08-30	Counties Manukau	49
ON671281	2021-08-30	Auckland	17
ON671282	2021-08-30	Auckland	13
ON671283	2021-08-30	Auckland	15
ON671284	2021-08-30	Waitemata	29
ON671285	2021-08-30	Waitemata	16
ON671286	2021-08-30	Waitemata	14
ON671287	2021-08-30	Waitemata	11
ON671288	2021-08-30	Auckland	6
ON671289	2021-08-29	Waitemata	20
ON671290	2021-08-28	Auckland	6
ON671291	2021-08-29	Counties Manukau	13
ON671292	2021-08-31	Counties Manukau	21
ON671293	2021-08-30	Counties Manukau	12
ON671294	2021-08-30	Counties Manukau	42
ON671295	2021-08-30	Counties Manukau	10
ON671296	2021-08-30	Counties Manukau	26
ON671297	2021-08-30	Counties Manukau	54
ON671298	2021-08-30	Counties Manukau	45
ON671299	2021-08-30	Counties Manukau	15
ON671300	2021-08-30	Counties Manukau	14
ON671301	2021-08-30	Auckland	12
ON671302	2021-08-30	Counties Manukau	52
ON671303	2021-08-30	Auckland	51
ON671304	2021-08-30	Counties Manukau	14
[truncated: 1,807 more rows]
